# Supplementary material for: Impact of mutations affecting 4′-fluorouridine susceptibility on fitness and treatment outcomes for Venezuelan equine encephalitis virus
Source: J Virol. 2026 Jan 15;100(2):e01541-25. doi: 10.1128/jvi.01541-25 (PMC12911897; doi:10.1128/jvi.01541-25)
Supplement: Table S1 — Allele frequencies of non-synonymous mutations detected in VEEV-eGFP after serial passage in the presence of 4'-FlU or DMSO. [file jvi.01541-25-s0001.xlsx]

## Sheet: Sheet1
Supplementary Table 1. Allele frequencies of non-synonymous mutations detected in VEEV-eGFP after serial passage in the presence of 4’-FlU or DMSO
Viral Protein	AA Change	4'-FlU - Lineage 1	4'-FlU - Lineage 2	4'-FlU - Lineage 3	4'-FlU - Lineage 4	4'-FlU - Lineage 5	4'-FlU - Lineage 6	4'-FlU - Lineage 7	4'-FlU - Lineage 8	4'-FlU - Lineage 9	4'-FlU - Lineage 10	4'-FlU - Lineage 11	4'-FlU - Lineage 12	4'-FlU - Lineage 13	4'-FlU - Lineage 14	DMSO Lineage 1	DMSO Lineage 2	DMSO Lineage 3	DMSO Lineage 4	DMSO Lineage 5	DMSO Lineage 6	p0 Inoculum
nsP1	N322D												14.14
nsP1	E496A									79.47
nsP2	V476A						11.95
nsP2	E505D													24.06
nsP2	D594G												16.7
nsP3	T260A												12.64	1.92
nsP3	P474L														24.24
nsP4	A146V					47.64					74.01		62
nsP4	P187A		91.26	43.93	4.58	13.11			15.5
nsP4	Q191L	83.94	5.45	36.72	87.03	25.55	99.59	95.61	81.22		22.25	80.58	34.59	99.59	98.94
nsP4	L289F									76.68
nsP4	T296I			2.72	3.66			4.45		8.68		3.16		2.33	19.95
E2	A301D										23.35
E1	E206G														98.18
Only non-synonymous mutations with allelic frequencies >= 10% in at least one lineage treated with eigther 4'-FlU or DMSO are shown. None of the 14 displayed mutations were detected in DMSO-control and innoculum stock at allelic frequency >= 1%.
Mutations are annotated using reference sequence for Venezuelan equine encephalitis virus strain TC-83 (L01443.1), which defines the protein boundaries and functional annotations. Amino acid substitutions ("AA Change") are reported using protein-specific residue numbering, where coordinates start at the first residue of the respective protein.
