# Supplementary material for: Impact of mutations affecting 4′-fluorouridine susceptibility on fitness and treatment outcomes for Venezuelan equine encephalitis virus
Source: J Virol. 2026 Jan 15;100(2):e01541-25. doi: 10.1128/jvi.01541-25 (PMC12911897; doi:10.1128/jvi.01541-25)
Supplement: Table S2 — Analysis of reads that contain cover loci described and contain linkage information. [file jvi.01541-25-s0002.xlsx]

## Sheet: Sheet1
Supplemental Table S2. Analysis of reads that contain cover loci described and contain linkage information
SAMPLE NAME:	4'-FlU - Lineage 2
	NUCLEOTIDE AT POSITION IN GENOME
POSITIONS IN GENOME:	6261	6274	FREQUENCY	READS_SUPPORT_COMBO
WT	C	A	0.01	28
P187A	G	A	0.9244	2581
Q191L	C	T	0.0645	180
P187A+Q191L	G	T	0	0
other	T	A	0.0011	3
SAMPLE NAME:	4'-FlU - Lineage 3
	NUCLEOTIDE AT POSITION IN GENOME
POSITIONS IN GENOME:	6261	6274	FREQUENCY	READS_SUPPORT_COMBO
WT	C	A	0.1099	390
P187A	G	A	0.4815	1709
Q191L	C	T	0.4046	1436
P187A+Q191L	G	T	0.0003	1
other	T	A	0.0008	3
other	C	G	0.0023	8
other	G	G	0.0003	1
other	C	C	0.0003	1
SAMPLE NAME:	4'-FlU - Lineage 4
	NUCLEOTIDE AT POSITION IN GENOME
POSITIONS IN GENOME:	6261	6274	FREQUENCY	READS_SUPPORT_COMBO
WT	C	A	0.0545	166
P187A	G	A	0.0539	164
Q191L	C	T	0.8828	2688
P187A+Q191L	G	T	0	0
other	A	A	0.0046	14
other	T	A	0.0023	7
other	C	G	0.0013	4
other	A	T	0.0003	1
other	C	C	0.0003	1
SAMPLE NAME:	4'-FlU - Lineage 8
	NUCLEOTIDE AT POSITION IN GENOME
POSITIONS IN GENOME:	6261	6274	FREQUENCY	READS_SUPPORT_COMBO
WT	C	A	0.0014	8
P187A	G	A	0.1863	1072
Q191L	C	T	0.8097	4659
P187A+Q191L	G	T	0.0002	1
other	C	C	0.0007	4
other	T	T	0.0005	3
other	G	G	0.0005	3
other	A	T	0.0003	2
other	C	G	0.0003	2
SAMPLE NAME:	4'-FlU - Lineage 9
	NUCLEOTIDE AT POSITION IN GENOME
POSITIONS IN GENOME:	6569	6589	FREQUENCY	READS_SUPPORT_COMBO
WT	A	C	0.1106	691
L289F	C	C	0.8036	5020
T296I	A	T	0.0788	492
L289F+T296I	C	T	0.0018	11
other	T	C	0.004	25
other	C	G	0.0003	2
other	G	C	0.0003	2
other	A	A	0.0002	1
other	C	A	0.0002	1
other	A	G	0.0002	1
other	G	T	0.0002	1
SAMPLE NAME:	4'-FlU - Lineage 10
	NUCLEOTIDE AT POSITION IN GENOME
POSITIONS IN GENOME:	6139	6274	FREQUENCY	READS_SUPPORT_COMBO
WT	C	A	0	0
A146V	T	A	0.4286	3
Q191L	C	T	0.5714	4
A146V+Q191L	T	T	0	0
SAMPLE NAME:	4'-FlU - Lineage 12
	NUCLEOTIDE AT POSITION IN GENOME
POSITIONS IN GENOME:	6139	6274	FREQUENCY	READS_SUPPORT_COMBO
WT	C	A	0	0
A146V	T	A	0.5714	4
Q191L	C	T	0.4286	3
A146V+Q191L	T	T	0	0
SAMPLE NAME:	4'-FlU - Lineage 5
	NUCLEOTIDE AT POSITION IN GENOME						NUCLEOTIDE AT POSITION IN GENOME					NUCLEOTIDE AT POSITION IN GENOME					NUCLEOTIDE AT POSITION IN GENOME
POSITION IN GENOME:	6139	6261	6274	FREQUENCY	READS_SUPPORT_COMBO		6139	6261	FREQUENCY	READS_SUPPORT_COMBO		6139	6274	FREQUENCY	READS_SUPPORT_COMBO		6261	6274	FREQUENCY	READS_SUPPORT_COMBO
WT	C	C	A	0.1014	7		C	C	0.3281	83		C	A	0.3143	22		C	A	0.5753	1804
A146V	T	C	A	0.5942	41		T	C	0.5494	139		T	A	0.5857	41		NA	NA	NA	NA
P187A	C	G	A	0.1739	12		C	G	0.1067	27		NA	NA	NA	NA		G	A	0.1422	446
Q191L	C	C	T	0.087	6		NA	NA	NA	NA		C	T	0.1	7		C	T	0.2717	852
A146V+P187A	T	G	A	0	0		T	G	0	0		NA	NA	NA	NA		NA	NA	NA	NA
A146V+Q191L	NA	NA	NA	NA	NA		NA	NA	NA	NA		T	T	0	0		NA	NA	NA	NA
P187A+Q191L	NA	NA	NA	NA	NA		NA	NA	NA	NA							G	T	0.0003	1
A146V+P187A+Q191L	T	G	T	0	0		NA	NA	NA	NA							NA	NA	NA	NA
other	C	A	A	0.029	2		C	A	0.0158	4							A	A	0.0057	18
other	C	G	T	0.0145	1												C	G	0.0038	12
other																	T	A	0.0006	2
other																	A	T	0.0003	1
